# Supplementary material for: Cross-reactivity of steroid hormone immunoassays: clinical significance and two-dimensional molecular similarity prediction
Source: BMC Clin Pathol. 2014 Jul 14;14:33. doi: 10.1186/1472-6890-14-33 (PMC4112981; doi:10.1186/1472-6890-14-33)
Supplement: Additional file 1 — Cross-reactivity, similarity, vendor source, and assay details. Spreadsheet with complete data on cross-reactivity, 2D-similarity calculations, vendor sources for compounds tested for cross-reactivity, and immunoassay details. [file 1472-6890-14-33-S1.xlsx]

## Sheet: 1. Cortisol
ADDITIONAL FILE 1
CROSS-REACTIVITY WITH CORTISOL IMMUNOASSAYS
CROSS-REACTIVITY CLASSIFICATION
4 - Strong cross-reactivity (>= 5%)
3 - Weak cross-reactivity (0.5-4.9%)
2 - Very weak cross-reactivity (0.05-0.49%)
1 - Not cross-reactive (<0.05%)
Data only available for Abbott Architect
		Roche modular E170
	Cross-reactivity	This	Package	Abbott	MDL 2D Similarity to
DRUG OR DRUG METABOLITE	Classification	study	insert	Architect	Cortisol	Source	Catalog #
6-Methylprednisolone	4	2.488	3.89	0.001	0.977778	Steraloids	P0570-000
Prednisolone	4	1.479	1.71	0.123	1	Steraloids	P0650-000
Allotetrahydrocortisol	4	Not tested	1.65		0.888889	Not tested	N/A
6β-Hydroxycortisol	4	Not tested	1.58	0.002	1	Not tested	N/A
21-Deoxycortisol	4	Not tested	0.454		0.866667	Not tested	N/A
Fludrocortisone	4	0.077		0.366	0.918367	Steraloids	Q1280-000
5β-Dihydrocorticosterone	3	0.049			0.844444	Steraloids	P6270-000
Corticosterone	3	0.046	0.058	0.009	0.933333	Steraloids	Q1550-000
11-Deoxycortisol	3	0.028	0.041	0.019	1	Steraloids	Q1610-000
Canrenone	3	0.018		0.001	0.653061	Steraloids	P-0960-000
17α-Hydroxyprogesterone	3	0.016	0.015	0.006	0.844444	Steraloids	Q3360-000
Formestane	3	0.012			0.822222	Steraloids	A6500-000
Cortisone	3	0.011	0.003	0.027	1	Steraloids	Q2500-000
16,5α-Androsten-3-one	3	0.011			0.555556	Research Plus, Inc.	291-1
Androstenedione	3	0.009			0.688889	Steraloids	A6030-000
Bolasterone	3	0.0067			0.777778	Steraloids	A6240-000
20β-Hydroxyprogesterone	3	0.0065			0.755556	Steraloids	Q3630-000
17α-Hydroxypregnenolone	3	0.0064		0.002	0.844444	Steraloids	Q4710-000
11-Deoxycorticosterone	3	0.006	0.0069	No effect	0.888889	Steraloids	Q3460-000
4-Androsten-3,11,17-trione	3	0.006			0.711111	Steraloids	A7250-000
1,(5α)-Androstenedione	3	0.0057			0.622222	Research Plus, Inc.	177-1
20α-Hydroxyprogesterone	3	0.0051			0.755556	Steraloids	Q3600-000
Androstatrienedione	3	0.005			0.688889	Steraloids	A4100-000
Tetrahydrocortisol	3	Not tested		0.005	0.888889	Not tested	N/A
Triamcinolone	3	Not tested		0.005	0.88	Not tested	N/A
Boldenone (1-dehydrotestosterone)	2	0.004			0.777778	Steraloids	A0200-000
Cyproterone acetate	2	0.0035			0.62963	Steraloids	P0901-000
Progesterone	2	Not tested	0.0035	No effect	0.688889	Not tested	N/A
Nandrolone (19-nortestosterone)	2	0.0034			0.755556	Steraloids	E4050-000
Ethisterone	2	0.0026			0.76087	Steraloids	A6100-000
Methyltestosterone	2	0.0024			0.777778	Steraloids	A6280-00
6α-Methyl-17α-hydroxyprogesterone	2	Not tested		0.003	0.844444	Not tested	N/A
Prednisone	2	Not tested	0.0028	0.006	1	Not tested	N/A
11β-Hydroxyprogesterone	2	Not tested		0.002	0.822222	Not tested	N/A
Cortisol 21-glucuronide	2	Not tested		0.002	0.846154	Not tested	N/A
Mestranol	2	0.0019			0.607843	Steraloids	E1570-000
Medroxyprogesterone	2	0.0014			0.844444	Steraloids	Q3021-000
Norethindrone	2	0.0014			0.73913	Steraloids	E3650-000
Pregnenolone sulfate	2	0.0011			0.532258	Steraloids	Q5545-000
Dexamethasone	2	Not tested	0.0008	No effect	0.897959	Not tested	N/A
Dianabol (methandrostenolone; δ1-methyltestosterone)	2	0.0007			0.777778	Steraloids	A0130-020
4-Androstren-3,6,17-trione	2	0.0006			0.711111	Steraloids	A7230-000
Norethandrolone	2	0.0005			0.782609	Steraloids	E3500-000
Normethandrolone	2	0.0005			0.777778	Steraloids	E3900-000
Cortisol-21-sulfate	1	Not tested	0.0004		0.693548	Not tested	N/A
Aldosterone	1	Not tested		No effect	0.888889	Not tested	N/A
Beclomethasone	1	Not tested		No effect	0.897959	Not tested	N/A
Budesonide	1	Not tested		No effect	0.826923	Not tested	N/A
Cortol	1	Not tested		No effect	0.826087	Not tested	N/A
Cortolone	1	Not tested		No effect	0.869565	Not tested	N/A
DHEA	1	Not tested		No effect	0.755556	Not tested	N/A
DHEA sulfate	1	Not tested		No effect	0.564516	Not tested	N/A
Fluticasone propionate	1	Not tested		No effect	0.660714	Not tested	N/A
Medroxyprogesterone acetate	1	Not tested		No effect	0.723404	Not tested	N/A
Mometasone	1	Not tested		No effect	0.816327	Not tested	N/A
Pregnanediol	1	Not tested		No effect	0.688889	Not tested	N/A
Pregnanetriol	1	Not tested		No effect	0.717391	Not tested	N/A
Pregnenolone	1	Not tested		No effect	0.755556	Not tested	N/A
β-Sitosterol	1	Not tested		No effect	0.702128	Not tested	N/A
Spironolactone	1	Not tested		No effect	0.615385	Not tested	N/A
Testosterone	1	Not tested		No effect	0.777778	Not tested	N/A
11-Ketotestosterone	1	No effect			0.822222	Steraloids	A6720-000
11β-Hydroxytestosterone	1	No effect			0.822222	Steraloids	A5760-000
19-Norclostebol	1	No effect			0.693878	Steraloids	E3670-000
5α-Androstan-3α,17β-diol	1	No effect			0.666667	Steraloids	A1170-000
5α-Androstan-3α-ol	1	No effect			0.586957	Research Plus, Inc.	034-1
Anasterone (oxymetholone)	1	No effect			0.822222	Steraloids	A1840-000
Clostebol	1	No effect			0.714286	Steraloids	A5400-000
Drostanolone (dromostanolone)	1	No effect			0.688889	Steraloids	A1910-000
Epiandrosterone	1	No effect			0.688889	Steraloids	A2490-000
Equilin sulfate	1	No effect			0.507692	Steraloids	E0619-000
Estradiol	1	No effect		No effect	0.625	Steraloids	E0950-000
Estriol	1	No effect		No effect	0.653061	Steraloids	E2600-000
Estrone	1	No effect		No effect	0.583333	Steraloids	E2300-000
Ethinyl estradiol	1	No effect			0.632653	Steraloids	E1550-000
Fadrozole hydrochloride	1	No effect			0.147059	Sigma-Aldrich	F3806-10 mg
Fluoxymesterone	1	No effect			0.755102	Steraloids	A6170-000
Letrozole	1	No effect			0.0869565	Sigma-Aldrich	L6545-10 mg
Levonorgestrel	1	No effect			0.723404	Steraloids	E3525-000
Mestanolone (methylandrostanolone; methyldihydrotestosterone)	1	No effect			0.688889	Steraloids	A2080-000
Mesterolone	1	No effect			0.688889	Steraloids	A1880-000
Methenolone	1	No effect			0.755556	Steraloids	A4420-000
Methylandrostendiol	1	No effect			0.659574	Steraloids	A8170-000
Mibolerone	1	No effect			0.777778	Steraloids	E3250-000
Oxandrolone	1	No effect			0.693878	Steraloids	A2732-000
Stanozol (stanozolol)	1	No effect			0.47619	Steraloids	A2120-000
Tetrahydrocortisone	1	No effect			0.911111	Steraloids	P9550-000
Trenbolone	1	No effect			0.733333	Steraloids	E3170-000
Turinabol	1	No effect			0.647059	Steraloids	A0114-000
Exemestane	1	No effect			0.673913	Sigma	PZ-0006
Equilenol sulfate	1	No effect			0.507692	Steraloids	E0396-000
17α-Estradiol sulfate	1	No effect			0.492308	Steraloids	E0893-000
Ethinyl estradiol sulfate	1	No effect			0.485714	Steraloids	E1576-000
Estropipate	1	No effect			0.446154	Steraloids	E2333-000

## Sheet: 2. DHEA sulfate
ADDITIONAL FILE 1
CROSS-REACTIVITY WITH DHEA SULFATE IMMUNOASSAYS
CROSS-REACTIVITY CLASSIFICATION
4 - Strong cross-reactivity (>= 5%)
3 - Weak cross-reactivity (0.5-4.9%)
2 - Very weak cross-reactivity (0.05-0.49%)
1 - Not cross-reactive (<0.05%)
		Roche modular E170
	Cross-reactivity	This	Package	Abbott	MDL 2D Similarity to
DRUG OR DRUG METABOLITE	Classification	study	insert	Architect	DHEA sulfate	Source	Catalog #
Pregnenolone sulfate	3	0.021			0.924528	Steraloids	Q5545-000
Estropipate	3	0.007			0.836364	Steraloids	E2333-000
11-Ketotestosterone	2	0.0038			0.648148	Steraloids	A6720-000
Equilin sulfate	2	0.0025			0.909091	Steraloids	E0619-000
Normethandrolone	2	0.0023			0.611111	Steraloids	E3900-000
Cortexone	2	0.0022			0.614035	Steraloids	Q3460-000
Androstatrienedione	2	0.0017	0.00399		0.596154	Steraloids	A4100-000
Methyltestosterone	2	0.0017			0.611111	Steraloids	A6280-00
Norethandrolone	2	0.0017			0.589286	Steraloids	E3500-000
DHEA	2	0.0015	0.00178	No effect	0.592593	Not tested	N/A
Androsterone sulfate	2	Not tested	0.00137	0.00034	0.923077	Not tested	N/A
Estrone-3-sulfate	2	Not tested	0.00136	0.00065	0.836364	Not tested	N/A
Androstenedione	2	0.0011		No effect	0.596154	Steraloids	A6030-000
20α-Hydroxyprogesterone	2	0.0009			0.622642	Steraloids	Q3600-000
17-Hydroxyprogesterone	2	0.00078			0.636364	Steraloids	Q3360-000
20β-Hydroxyprogesterone	2	0.0008			0.622642	Steraloids	Q3630-000
Equilenol sulfate	2	0.0008			0.909091	Steraloids	E0396-000
Nandrolone (19-nortestosterone)	2	0.0008			0.592593	Steraloids	E4050-000
Norethindrone	2	0.00072			0.581818	Steraloids	E3650-000
Testosterone	2	0.0006	0.00033	No effect	0.611111
17α-Hydroxypregnenolone	2	0.0005			0.607143	Steraloids	Q4710-000
Mestranol	2	0.0005			0.508475	Steraloids	E1570-000
1,(5α)-Androstenedione	1	No effect			0.538462	Research Plus, Inc.	177-1
11β-Hydroxytestosterone	1	No effect			0.618182	Steraloids	A5760-000
16,5α-Androsten-3-one	1	No effect			0.480769	Research Plus, Inc.	291-1
17α-Estradiol sulfate	1	No effect			0.793103	Steraloids	E0893-000
19-Hydroxyandrosterone	1	Not tested	0.00018		0.596491	Not tested	N/A
19-Norclostebol	1	No effect			0.551724	Steraloids	E3670-000
4-Androsten-3,11,17-trione	1	No effect			0.615385	Steraloids	A7250-000
4-Androstren-3,6,17-trione	1	No effect			0.615385	Steraloids	A7230-000
5α-Androstan-3α,17β-diol	1	No effect			0.490909	Steraloids	A1170-000
5α-Androstan-3α-ol	1	No effect			0.454545	Research Plus, Inc.	034-1
5β-Dihydrocorticosterone	1	No effect			0.525424	Steraloids	P6270-000
6-Methylprednisolone	1	No effect			0.548387	Steraloids	P0570-000
Aldosterone	1	No effect	8e-05	No effect	0.559322	Not tested	N/A
Anasterone (oxymetholone)	1	No effect			0.589286	Steraloids	A1840-000
Androsterone	1	No effect	0.00033	No effect	0.537037	Not tested	N/A
Androsterone glucuronide	1	No effect	0.00015	No effect	0.52459	Not tested	N/A
Bolasterone	1	No effect			0.611111	Steraloids	A6240-000
Boldenone (1-dehydrotestosterone)	1	No effect			0.611111	Steraloids	A0200-000
Canrenone	1	No effect			0.571429	Steraloids	P-0960-000
Clostebol	1	No effect			0.568966	Steraloids	A5400-000
Cortexolone	1	No effect			0.564516	Steraloids	Q1610-000
Corticosterone	1	No effect			0.59322	Steraloids	Q1550-000
Cortisol	1	No effect	4e-05	No effect	0.564516	Not tested	N/A
Cortisone	1	No effect			0.564516	Steraloids	Q2500-000
Cyproterone acetate	1	No effect			0.557377	Steraloids	P0901-000
DHEA glucuronide	1	Not tested	0.0002	No effect	0.590164	Not tested	N/A
Dianabol (methandrostenolone; δ1-methyltestosterone)	1	No effect			0.611111	Steraloids	A0130-020
Dihydrotestosterone	1	No effect	0.00028	No effect	0.518519	Not tested	N/A
Drostanolone (dromostanolone)	1	No effect			0.537037	Steraloids	A1910-000
Epiandrosterone	1	No effect			0.537037	Steraloids	A2490-000
Estradiol	1	No effect		No effect	0.465517	Steraloids	E0950-000
Estradiol-3-sulfate-17-glucuronide	2	Not tested	9e-05		0.71875	Not tested	N/A
Estriol	1	No effect		No effect	0.466667	Steraloids	E2600-000
Estrone	1	No effect		No effect	0.509091	Steraloids	E2300-000
Ethinyl estradiol	1	No effect			0.474576	Steraloids	E1550-000
Ethinyl estradiol sulfate	1	No effect			0.734375	Steraloids	E1576-000
Ethisterone	1	No effect			0.6	Steraloids	A6100-000
Exemestane	1	No effect			0.584906	Sigma-Aldrich	PZ-0006
Fadrozole hydrochloride	1	No effect			0.148649	Sigma-Aldrich	F3806-10 mg
Fluoxymesterone	1	No effect			0.576271	Steraloids	A6170-000
Formestane	1	No effect			0.648148	Steraloids	A6500-000
Letrozole	1	No effect			0.123288	Sigma-Aldrich	L6545-10 mg
Levonorgestrel	1	No effect			0.54386	Steraloids	E3525-000
Medroxyprogesterone	1	No effect			0.636364	Steraloids	Q3021-000
Mestanolone (methylandrostanolone; methyldihydrotestosterone)	1	No effect			0.537037	Steraloids	A2080-000
Mesterolone	1	No effect			0.537037	Steraloids	A1880-000
Methenolone	1	No effect			0.592593	Steraloids	A4420-000
Methylandrostendiol	1	No effect			0.545455	Steraloids	A8170-000
Mibolerone	1	No effect			0.611111	Steraloids	E3250-000
Oxandrolone	1	No effect			0.5	Steraloids	A2732-000
Prednisolone	1	No effect			0.564516	Steraloids	P0650-000
Progesterone	1	Not tested	0.00034		0.596154	Not tested	N/A
Stanozol (stanozolol)	1	No effect			0.408451	Steraloids	A2120-000
Tetrahydrocortisone	1	No effect			0.5	Steraloids	P9550-000
Trenbolone	1	No effect			0.574074	Steraloids	E3170-000
Turinabol	1	No effect			0.596491	Steraloids	A0114-000

## Sheet: 3. Estradiol
ADDITIONAL FILE 1
CROSS-REACTIVITY WITH ESTRADIOL IMMUNOASSAYS
CROSS-REACTIVITY CLASSIFICATION
4 - Strong cross-reactivity (>= 5%)
3 - Weak cross-reactivity (0.5-4.9%)
2 - Very weak cross-reactivity (0.05-0.49%)
1 - Not cross-reactive (<0.05%)
Data only available for Abbott Architect
		Roche modular E170
	Cross-reactivity	This	Package	Abbott	MDL 2D Similarity to
DRUG OR DRUG METABOLITE	Classification	study	insert	Architect	Estradiol	Source	Catalog #
Estrone	3	0.0054	0.00515	0.007	0.882353	Steraloids	E2300-000
17β-Estradiol-3,17-disufate	2	Not tested	0.00411		0.596154	Not tested	N/A
Ethinyl estradiol	2	0.0023	0.00309	No effect	0.942857	Steraloids	E1550-000
17β-Estradiol-17-valerate	2	Not tested	0.00294	No effect	0.731707	Not tested	N/A
Estropipate	2	0.0012			0.54717	Steraloids	E2333-000
Estriol	2	0.0009	0.00077	No effect	0.916667	Steraloids	E2600-000
2-Methoxy-estradiol	2	Not tested	0.00054		0.868421	Not tested	N/A
1,(5α)-Androstenedione	1	No effect			0.648649	Research Plus, Inc.	177-1
11-Deoxycortisol	1	Not tested		No effect	0.625	Not tested	N/A
11-Ketotestosterone	1	No effect			0.707317	Steraloids	A6720-000
11β-Hydroxytestosterone	1	No effect			0.75	Steraloids	A5760-000
16,5α-Androsten-3-one	1	No effect			0.611111	Research Plus, Inc.	291-1
16α-Hydroxyestrone	1	Not tested		No effect	0.888889	Not tested	N/A
17α-Estradiol	1	Not tested		No effect	1	Not tested	N/A
17α-Hydroxypregnanolone	1	Not tested		No effect	0.828571	Not tested	N/A
17α-Hydroxypregnenolone	1	No effect			0.731707	Steraloids	Q4710-000
17α-Hydroxyprogesterone	1	No effect	0.0001	No effect	0.690476	Steraloids	Q3360-000
17β-Estradiol-17-propionate	1	Not tested		No effect	0.75	Not tested	N/A
17β-Estradiol-17-sulfate	1	No effect	2e-05	0.001	0.596154	Not tested	N/A
17β-Estradiol-17-β-D-glucuronide	1	Not tested	0.00014		0.688889	Not tested	N/A
17β-Estradiol-3-sulfate	1	No effect	0.00038		0.634615	Not tested	N/A
17β-Estradiol-3-sulfate-17-glucuronide	1	Not tested	0.00011	No effect	0.491803	Not tested	N/A
17β-Estradiol-3-β-D-glucuronide	1	Not tested	0.00033	No effect	0.733333	Not tested	N/A
17β-Estradiol-3-β-D-glucuronide-17-sulfate	1	Not tested	0.00013		0.508197	Not tested	N/A
19-Norclostebol	1	No effect			0.690476	Steraloids	E3670-000
20α-Hydroxyprogesterone	1	No effect			0.717949	Steraloids	Q3600-000
20β-Hydroxyprogesterone	1	No effect			0.717949	Steraloids	Q3630-000
4-Androsten-3,11,17-trione	1	No effect			0.585366	Steraloids	A7250-000
4-Androstren-3,6,17-trione	1	No effect			0.585366	Steraloids	A7230-000
5-Androsten-3β,17β-diol	1	Not tested	1e-05		0.789474	Not tested	N/A
5α-Androstan-3α,17β-diol	1	No effect			0.852941	Steraloids	A1170-000
5α-Androstan-3α-ol	1	No effect			0.742857	Research Plus, Inc.	034-1
5α-Androstan-3β,17β-diol	1	No effect		No effect	0.852941	Not tested	N/A
5α-Androstandione	1	No effect		No effect	0.666667	Not tested	N/A
5β-Dihydrocorticosterone	1	No effect		No effect	0.681818	Not tested	N/A
6α-Methylprednisolone	1	No effect			0.604167	Steraloids	P0570-000
Aldosterone	1	Not tested	6e-05	No effect	0.622222	Not tested	N/A
Anasterone (oxymetholone)	1	No effect			0.75	Steraloids	A1840-000
Androstatrienedione	1	No effect			0.6	Steraloids	A4100-000
Androstenedione	1	No effect	No effect		0.6	Steraloids	A6030-000
Bolasterone	1	No effect			0.74359	Steraloids	A6240-000
Boldenone (1-dehydrotestosterone)	1	No effect			0.74359	Steraloids	A0200-000
Canrenone	1	No effect			0.533333	Steraloids	P-0960-000
Clomiphene	1	Not tested	No effect	No effect	0.321429	Not tested	N/A
Clostebol	1	No effect			0.674419	Steraloids	A5400-000
Cortexolone	1	No effect			0.625	Steraloids	Q1610-000
Cortexone	1	No effect			0.586957	Steraloids	Q3460-000
Corticosterone	1	No effect		No effect	0.630435	Steraloids	Q1550-000
Cortisol	1	Not tested	No effect		0.625	Not tested	N/A
Cortisone	1	No effect			0.625	Steraloids	Q2500-000
Cyproterone acetate	1	No effect			0.490196	Steraloids	P0901-000
Danazol	1	Not tested	1e-05		0.596154	Not tested	N/A
Deoxycorticosterone acetate	1	Not tested			0.531915	Not tested	N/A
Dexamethasone	1	Not tested		No effect	0.557692	Not tested	N/A
DHEA	1	Not tested		No effect	0.717949	Not tested	N/A
DHEA sulfate	1	Not tested	No effect	No effect	0.465517	Not tested	N/A
Dianabol (methandrostenolone; δ1-methyltestosterone)	1	No effect			0.74359	Steraloids	A0130-020
Dihydrotestosterone	1	Not tested	1e-05	No effect	0.8	Not tested	N/A
Drostanolone (dromostanolone)	1	No effect			0.828571	Steraloids	A1910-000
Epiandrosterone	1	No effect			0.828571	Steraloids	A2490-000
Equilenol sulfate	1	No effect			0.508772	Steraloids	E0396-000
Equilin	1	Not tested	0.00018	No effect	0.789474	Not tested	N/A
Equilin sulfate	1	No effect		No effect	0.508772	Steraloids	E0619-000
Estetrol	1	Not tested		No effect	0.815789	Not tested	N/A
Estriol-16α-glucuronide	1	Not tested		No effect	0.711111	Not tested	N/A
Estriol-3-sulfate	1	Not tested		No effect	0.611111	Not tested	N/A
Estriol-3-β-D-glucuronide	1	Not tested		No effect	0.733333	Not tested	N/A
Estrone-3-sulfate	1	Not tested	4e-05	No effect	0.54717	Not tested	N/A
Estrone-3β-glucuronide	1	Not tested	0.00012	No effect	0.652174	Not tested	N/A
Ethinyl estradiol sulfate	1	No effect			0.508197	Steraloids	E1576-000
Ethisterone	1	No effect	0.0001		0.725	Steraloids	A6100-000
Ethynodiol diacetate	1	Not tested		No effect	0.568182	Not tested	N/A
Exemestane	1	No effect			0.585366	Sigma-Aldrich	PZ-0006
Fadrozole hydrochloride	1	No effect			0.222222	Sigma-Aldrich	F3806-10 mg
Fluoxymesterone	1	No effect			0.681818	Steraloids	A6170-000
Formestane	1	No effect			0.666667	Steraloids	A6500-000
Hydrocortisone	1	Not tested		No effect	0.625	Not tested	N/A
Letrozole	1	No effect			0.125	Sigma-Aldrich	L6545-10 mg
Levonorgestrel	1	No effect			0.682927	Steraloids	E3525-000
Medroxyprogesterone	1	No effect		No effect	0.690476	Steraloids	Q3021-000
Mestanolone (methylandrostanolone; methyldihydrotestosterone)	1	No effect			0.828571	Steraloids	A2080-000
Mesterolone	1	No effect	0.00011		0.828571	Steraloids	A1880-000
Mestranol	1	No effect		No effect	0.842105	Steraloids	E1570-000
Methenolone	1	No effect			0.763158	Steraloids	A4420-000
Methylandrostendiol	1	No effect			0.692308	Steraloids	A8170-000
Methyltestosterone	1	No effect			0.74359	Steraloids	A6280-00
Mibolerone	1	No effect			0.74359	Steraloids	E3250-000
Nandrolone (19-nortestosterone)	1	No effect			0.763158	Steraloids	E4050-000
Norethandrolone	1	No effect			0.707317	Steraloids	E3500-000
Norethindrone	1	0.0001	6e-05	No effect	0.74359	Steraloids	E3650-000
Norethindrone acetate	1	Not tested		No effect	0.568182	Not tested	N/A
Normethandrolone	1	No effect			0.74359	Steraloids	E3900-000
Oxandrolone	1	No effect			0.690476	Steraloids	A2732-000
Prednisolone	1	No effect	1e-05		0.625	Steraloids	P0650-000
Pregnanolone	1	Not tested		No effect	0.828571	Not tested	N/A
Pregnenolone	1	No effect	8e-05		0.717949	Not tested	N/A
Pregnenolone sulfate	1	No effect			0.431034	Steraloids	Q5545-000
Progesterone	1	Not tested	9e-05	No effect	0.6	Not tested	N/A
Stanozol (stanozolol)	1	No effect			0.62	Steraloids	A2120-000
Testosterone	1	Not tested	No effect	No effect	0.74359	Not tested	N/A
Tetrahydrocortisone	1	No effect			0.681818	Steraloids	P9550-000
Trenbolone	1	No effect			0.736842	Steraloids	E3170-000
Turinabol	1	No effect			0.531915	Steraloids	A0114-000

## Sheet: 4. Progesterone
ADDITIONAL FILE 1
CROSS-REACTIVITY WITH PROGESTERONE IMMUNOASSAYS
CROSS-REACTIVITY CLASSIFICATION
4 - Strong cross-reactivity (>= 5%)
3 - Weak cross-reactivity (0.5-4.9%)
2 - Very weak cross-reactivity (0.05-0.49%)
1 - Not cross-reactive (<0.05%)
Data only available for Abbott Architect
		Roche modular E170
	Cross-reactivity	This	Package	Abbott	MDL 2D Similarity to
DRUG OR DRUG METABOLITE	Classification	study	insert	Architect	Progesterone	Source	Catalog #
5β-Dihydroprogesterone (5β-Pregane-3,20-dione)	4	0.182	0.207		0.870968	Steraloids	P7150-000
17-Hydroxyprogesterone	3	0.012	0.013	0.029	0.815789	Steraloids	Q3360-000
Pregnanolone	3	0.009		0.013	0.722222	Steraloids	P8150-000
5α-Pregnen-3β-ol-20-one	3	Not tested	0.00858	0.003	0.857143	Not tested	N/A
5α-Pregnan-3-ol-20-one	3	0.0082		0.039	0.722222	Steraloids	P3800-000
Medroxyprogesterone	3	0.0067	0.00812	0.001	0.815789	Steraloids	Q3021-000
5α-Pregnanedione	3	0.006		0.033	0.870968	Steraloids	P2750-000
Corticosterone	2	0.0054	0.00687	0.046	0.738095	Steraloids	Q1550-000
Androstatrienedione	2	0.004			1	Steraloids	A4100-000
11-Deoxycortisol	2	Not tested	0.00392		0.688889	Not tested	N/A
4-Pregnen-11β,17α-diol-3,20-dione	2	Not tested	0.00338		0.794872	Not tested	N/A
11-Deoxycorticosterone	2	Not tested	0.00296	0.001	0.775	Not tested	N/A
20β-Hydroxyprogesterone	2	0.002		0.003	0.857143	Steraloids	Q3630-000
6α-Methyl-17α-hydroxyprogesterone acetate	2	Not tested	0.00257		0.815789	Not tested	N/A
5α-Pregnan-3α-ol-20-one	2	Not tested		0.003	0.722222	Not tested	N/A
5β-Pregnan-3α-ol-20-one	2	Not tested	0.00211		0.722222	Not tested	N/A
Nandrolone (19-nortestosterone)	2	0.00172		0.001	0.805556	Steraloids	E4050-000
Mibolerone	2	0.0016			0.833333	Steraloids	E3250-000
Methyltestosterone	2	0.0015			0.833333	Steraloids	A6280-00
Androstenedione	2	0.0013	0.00136	No effect	1	Steraloids	A6030-000
Pregnenolone	2	0.0012		0.001	0.857143	Steraloids	Q5500-000
20α-Hydroxyprogesterone	2	0.001		0.002	0.857143	Steraloids	Q3600-000
1,(5α)-Androstenedione	2	0.0009			0.903226	Research Plus, Inc.	177-1
Exemestane	2	0.0009			0.96875	Sigma-Aldrich	PZ-0006
4-Androstren-3,6,17-trione	2	0.0006			0.96875	Steraloids	A7230-000
Boldenone (1-dehydrotestosterone)	2	0.0006			0.833333	Steraloids	A0200-000
4-Androsten-3,11,17-trione	2	0.0005			0.96875	Steraloids	A7250-000
11-Ketotestosterone	2	0.0005			0.837838	Steraloids	A6720-000
Bolasterone	2	0.0005			0.833333	Steraloids	A6240-000
Cortexone	2	0.0005			0.775	Steraloids	Q3460-000
11β-Hydroxytestosterone	1	No effect			0.789474	Steraloids	A5760-000
16,5α-Androsten-3-one	1	No effect			0.806452	Research Plus, Inc.	291-1
17α-Estradiol sulfate	1	No effect			0.431034	Steraloids	E0893-000
17α-Hydroxypregnenolone	1	No effect	0.00018	No effect	0.769231	Steraloids	Q4710-000
19-Norclostebol	1	No effect			0.725	Steraloids	E3670-000
20α-Hydroxy-4-pregnen-3-one	1	Not tested	0.00016		0.857143	Not tested	N/A
5α-Androstan-3α,17β-diol	1	No effect			0.648649	Steraloids	A1170-000
5α-Androstan-3α-ol	1	No effect			0.594595	Research Plus, Inc.	034-1
5β-Dihydrocorticosterone	1	No effect			0.642857	Steraloids	P6270-000
5β-Pregnane	1	Not tested		No effect	0.588235	Not tested	N/A
5β-Pregnanediol	1	Not tested		No effect	0.675676	Not tested	N/A
6-Methylprednisolone	1	No effect	No effect	No effect	0.666667	Steraloids	P0570-000
Aldosterone	1	Not tested		No effect	0.690476	Not tested	N/A
Allopregnanediol	1	Not tested		No effect	0.675676	Not tested	N/A
Anasterone (oxymetholone)	1	No effect			0.74359	Steraloids	A1840-000
Androstendiol	1	Not tested	2e-05	No effect	0.783784	Not tested	N/A
Canrenone	1	No effect			0.810811	Steraloids	P-0960-000
Clomiphene citrate	1	Not tested		No effect	0.358491	Not tested	N/A
Clostebol	1	No effect			0.75	Steraloids	A5400-000
Cortexolone	1	No effect			0.688889	Steraloids	Q1610-000
Cortisol	1	Not tested	5e-05	No effect	0.688889	Not tested	N/A
Cortisone	1	No effect			0.688889	Steraloids	Q2500-000
Cyproterone acetate	1	No effect			0.72093	Steraloids	P0901-000
Danazol	1	Not tested	2e-05	0.001	0.557692	Not tested	N/A
DHEA	1	Not tested		No effect	0.857143	Not tested	N/A
DHEA sulfate	1	Not tested	9e-05	No effect	0.596154	Not tested	N/A
Dianabol (methandrostenolone; δ1-methyltestosterone)	1	No effect			0.833333	Steraloids	A0130-020
Dihydrotestosterone	1	Not tested	0.0004	No effect	0.694444	Not tested	N/A
Drostanolone (dromostanolone)	1	No effect			0.722222	Steraloids	A1910-000
Epiandrosterone	1	No effect			0.722222	Steraloids	A2490-000
Equilenol sulfate	1	No effect			0.555556	Steraloids	E0396-000
Equilin sulfate	1	No effect			0.555556	Steraloids	E0619-000
Estradiol	1	No effect	9e-05	No effect	0.6	Steraloids	E0950-000
Estriol	1	No effect		No effect	0.55814	Steraloids	E2600-000
Estrone	1	No effect		No effect	0.675676	Steraloids	E2300-000
Estropipate	1	No effect			0.481481	Steraloids	E2333-000
Ethinyl estradiol	1	No effect		No effect	0.609756	Steraloids	E1550-000
Ethinyl estradiol sulfate	1	No effect			0.40625	Steraloids	E1576-000
Ethisterone	1	No effect	2e-05	No effect	0.810811	Steraloids	A6100-000
Ethynodiol diacetate	1	Not tested	No effect	No effect	0.861111	Not tested	N/A
Fadrozole hydrochloride	1	No effect			0.185185	Sigma-Aldrich	F3806-10 mg
Fluoxymesterone	1	No effect			0.714286	Steraloids	A6170-000
Formestane	1	No effect			0.837838	Steraloids	A6500-000
Letrozole	1	No effect			0.109091	Sigma-Aldrich	L6545-10 mg
Levonorgestrel	1	No effect			0.717949	Steraloids	E3525-000
Medroxyprogesterone acetate	1	Not tested		No effect	0.861111	Not tested	N/A
Mestanolone (methylandrostanolone; methyldihydrotestosterone)	1	No effect			0.722222	Steraloids	A2080-000
Mesterolone	1	No effect			0.722222	Steraloids	A1880-000
Mestranol	1	No effect			0.619048	Steraloids	E1570-000
Methenolone	1	No effect			0.805556	Steraloids	A4420-000
Methylandrostendiol	1	No effect			0.72973	Steraloids	A8170-000
Norethandrolone	1	No effect			0.789474	Steraloids	E3500-000
Norethindrone	1	No effect	0.0001	0.001	0.783784	Steraloids	E3650-000
Norethindrone acetate	1	Not tested	No effect	No effect	0.861111	Not tested	N/A
Norgestrel	1	Not tested	8e-05	No effect	0.717949	Not tested	N/A
Normethandrolone	1	No effect		No effect	0.833333	Steraloids	E3900-000
Oxandrolone	1	No effect			0.604651	Steraloids	A2732-000
Prednisolone	1	No effect			0.688889	Steraloids	P0650-000
Pregnenolone sulfate	1	No effect			0.62	Steraloids	Q5545-000
Spironolactone	1	Not tested		No effect	0.75	Not tested	N/A
Stanozol (stanozolol)	1	No effect			0.436364	Steraloids	A2120-000
Testosterone	1	Not tested	0.0002		0.833333	Not tested	N/A
Tetrahydrocortisone	1	No effect			0.6	Steraloids	P9550-000
Trenbolone	1	No effect			0.777778	Steraloids	E3170-000
Turinabol	1	No effect			0.794872	Steraloids	A0114-000

## Sheet: 5. Testosterone
ADDITIONAL FILE 1
CROSS-REACTIVITY WITH TESTOSTERONE IMMUNOASSAYS
CROSS-REACTIVITY CLASSIFICATION
4 - Strong cross-reactivity (>= 5%)
3 - Weak cross-reactivity (0.5-4.9%)
2 - Very weak cross-reactivity (0.05-0.49%)
1 - Not cross-reactive (<0.05%)
		Roche modular E170
		Testosterone II Assay		Roche
	Cross-reactivity	This	Package	Testosterone I	Abbott	MDL 2D Similarity to
DRUG OR DRUG METABOLITE	Classification	study	insert	Assay	Architect	Testosterone	Source	Catalog #
Methyltestosterone	4	0.122				1	Steraloids	A6280-00
Boldenone (1-dehydrotestosterone)	4	0.072				1	Steraloids	A0200-000
19-Norclostebol	4	0.067				0.871795	Steraloids	E3670-000
Norethindrone	4	0.067				0.944444	Steraloids	E3650-000
11β-Hydroxytestosterone	4	0.055	< 18%	0.0834	Cross-reactive	0.945946	Steraloids	A5760-000
Methandrostenolone (δ1-methyltestosterone; Dianabol)	4	0.054				1	Steraloids	A0130-020
Normethandrolone	4	0.054				1	Steraloids	E3900-000
Clostebol	3	0.0415				0.897436	Steraloids	A5400-000
Norethandrolone	3	0.037				0.945946	Steraloids	E3500-000
11-Ketotestosterone	3	0.031	< 3.22%	0.104	Cross-reactive	0.945946	Steraloids	A6720-000
Dihydrotestosterone	3	0.021	< 0.86%	0.0189	0.004	0.857143	Not tested	N/A
Nandrolone (19-nortestosterone)	3	0.021			Cross-reactive	0.971429	Steraloids	E4050-000
Androstenedione	3	0.016	< 2.5%	0.0091	0.012	0.833333	Steraloids	A6030-000
Trenbolone	3	0.0139				0.942857	Steraloids	E3170-000
Bolasterone	3	0.0056				1	Steraloids	A6240-000
Mibolerone	3	0.0055				1	Steraloids	E3250-000
Testosterone propionate	2	Not tested	< 2.46%	0.003	0.088	0.756098	Not tested	N/A
Drostanolone (dromostanolone)	2	0.004				0.885714	Steraloids	A1910-000
Ethisterone	2	0.002	< 2.4%	0.0002	Cross-reactive	0.972222	Steraloids	A6100-000
Formestane	2	0.0015				0.894737	Steraloids	A6500-000
Mesterolone	2	0.0007				0.885714	Steraloids	A1880-000
4-Androstren-3,6,17-trione	2	0.0006				0.810811	Steraloids	A7230-000
5α-Androstan-3α,17β-diol	2	0.0006	< 2.11%	0.0051	0.003	0.805556	Steraloids	A1170-000
Danazol	1	Not tested	< 0.5%	No effect	0.006	0.666667	Not tested	N/A
Dexamethasone	1	Not tested	No effect		No effect	0.693878	Not tested	N/A
DHEA	1	No effect	< 0.016%		No effect	0.971429	Steraloids	A8500-000
DHEA sulfate	1	No effect	< 0.003%	0.0001	No effect	0.611111	Steraloids	A8350-000
Prednisone	1	Not tested	No effect		No effect	0.777778	Not tested	N/A
1,(5α)-Androstenedione	1	No effect				0.75	Research Plus, Inc.	177-1
11-Deoxycortisol	1	No effect				0.777778	Not tested	N/A
16,5α-Androsten-3-one	1	No effect				0.714286	Research Plus, Inc.	291-1
17α-Estradiol sulfate	1	No effect				0.5	Steraloids	E0893-000
17α-Hydroxypregnenolone	1	No effect				0.921053	Steraloids	Q4710-000
17α-Hydroxyprogesterone	1	No effect				0.921053	Steraloids	Q3360-000
20α-Hydroxyprogesterone	1	No effect				0.971429	Steraloids	Q3600-000
20β-Hydroxyprogesterone	1	No effect				0.971429	Steraloids	Q3630-000
4-Androsten-3,11,17-trione	1	No effect				0.810811	Steraloids	A7250-000
5α-Androstan-3α-ol	1	No effect				0.75	Research Plus, Inc.	034-1
5α-Androstan-3β,17β-diol	1	No effect	< 2.11%		No effect	0.805556	Steraloids	A1170-000
5β-Dihydrocorticosterone	1	No effect				0.697674	Steraloids	P6270-000
6-Methylprednisolone	1	No effect				0.755556	Steraloids	P0570-000
Anasterone (oxymetholone)	1	No effect				0.894737	Steraloids	A1840-000
Androstatrienedione	1	No effect				0.833333	Steraloids	A4100-000
Androsten-3β,17β-diol	1	No effect	< 0.29%	0.0003		0.944444	Not tested	N/A
Androsterone	1	No effect				0.885714	Not tested	N/A
Canrenone	1	No effect				0.731707	Steraloids	P-0960-000
Cortexolone	1	No effect				0.777778	Steraloids	Q1610-000
Cortexone	1	No effect				0.785714	Steraloids	Q3460-000
Corticosterone	1	No effect				0.790698	Steraloids	Q1550-000
Cortisol	1	No effect	< 0.01%		No effect	0.777778	Not tested	N/A
Cortisone	1	No effect	No effect		No effect	0.777778	Steraloids	Q2500-000
Cyproterone acetate	1	No effect				0.659574	Steraloids	P0901-000
Deoxycorticosterone	1	No effect				0.785714	Not tested	N/A
Epiandrosterone	1	No effect				0.885714	Steraloids	A2490-000
Equilenol sulfate	1	No effect				0.54386	Steraloids	E0396-000
Equilin sulfate	1	No effect				0.54386	Steraloids	E0619-000
Estradiol	1	No effect	< 0.16%	No effect	No effect	0.74359	Steraloids	E0950-000
Estriol	1	No effect				0.690476	Steraloids	E2600-000
Estrone	1	No effect	< 0.004%		No effect	0.736842	Steraloids	E2300-000
Estropipate	1	No effect				0.473684	Steraloids	E2333-000
Ethinyl estradiol	1	No effect			No effect	0.75	Steraloids	E1550-000
Ethinyl estradiol sulfate	1	No effect				0.424242	Steraloids	E1576-000
Ethynodiol diacetate	1	No effect			No effect	0.775	Not tested	N/A
Exemestane	1	No effect				0.810811	Sigma-Aldrich	PZ-0006
Fadrozole hydrochloride	1	No effect				0.172414	Sigma-Aldrich	F3806-10 mg
Fluoxymesterone	1	No effect				0.853659	Steraloids	A6170-000
Letrozole	1	No effect				0.101695	Sigma-Aldrich	L6545-10 mg
Levonorgestrel	1	No effect	< 0.9%			0.868421	Steraloids	E3525-000
Medroxyprogesterone	1	No effect				0.921053	Steraloids	Q3021-000
Mestanolone (methylandrostanolone; methyldihydrotestosterone)	1	No effect				0.885714	Steraloids	A2080-000
Mestranol	1	No effect			No effect	0.756098	Steraloids	E1570-000
Methenolone	1	No effect				0.971429	Steraloids	A4420-000
Methylandrostendiol	1	No effect				0.789474	Steraloids	A8170-000
Norgestrel	1	No effect	< 0.91%	No effect		0.868421	Not tested	N/A
Oxandrolone	1	No effect				0.738095	Steraloids	A2732-000
Prednisolone	1	No effect	< 0.002%		No effect	0.777778	Steraloids	P0650-000
Pregnenolone sulfate	1	No effect				0.574074	Steraloids	Q5545-000
Progesterone	1	No effect	No effect		No effect	0.833333	Not tested	N/A
Spironolactone	1	No effect			No effect	0.681818	Not tested	N/A
Stanozol; stanozolol	1	No effect				0.537037	Steraloids	A2120-000
Tetrahydrocortisone	1	No effect				0.688889	Steraloids	P9550-000
Turinabol	1	No effect				0.72093	Steraloids	A0114-000

## Sheet: 6. Assay details
Additional file 1
ASSAYS WHOSE CROSS-REACTIVITY DATA WAS USED IN THIS STUDY
Assay	Manufacturer	Instrument(s)	Reference number	Methodology
Cortisol	Abbott Diagnostics	Architect i2000	8D15	Chemiluminescent microparticle immunoassay
Cortisol	Roche Diagnostics	Elecsys 1010 or 2010; Modular Analytics E170; Cobas e411 or e601	11875116 160	Electrichemiluminescence, polyclonal antibody
DHEA sulfate	Abbott Diagnostics	Architect i2000	8K27	Chemiluminescent microparticle immunoassay
DHEA sulfate	Roche Diagnostics	Elecsys 1010 or 2010; Modular Analytics E170; Cobas e411 or e601	03000087 122	Electrichemiluminescence, polyclonal antibody
Estradiol	Abbott Diagnostics	Architect i2000	7K72	Chemiluminescent microparticle immunoassay
Estradiol II	Roche Diagnostics	Elecsys 1010 or 2010; Modular Analytics E170; Cobas e411 or e601	03000079 122	Electrichemiluminescence, polyclonal antibody
Progesterone	Abbott Diagnostics	Architect i2000	7K77	Chemiluminescent microparticle immunoassay
Progesterone II	Roche Diagnostics	Elecsys 1010 or 2010; Modular Analytics E170; Cobas e411 or e601	12145383 122	Electrichemiluminescence, polyclonal antibody
Testosterone (2nd generation)	Abbott Diagnostics	Architect i2000	2P13	Chemiluminescent microparticle immunoassay
Testosterone	Roche Diagnostics	Elecsys 1010 or 2010; Modular Analytics E170; Cobas e411 or e601	11776061 122	Electrichemiluminescence, polyclonal antibody
Testosterone II	Roche Diagnostics	Elecsys 2010; Modular Analytics E170; Cobas e411 or e601	05200067 160	Electrichemiluminescence, monoclonal antibody
